# Supplementary material for: Gintonin Stimulates Glucose Uptake in Myocytes: Involvement of Calcium and Extracellular Signal-Regulated Kinase Signaling
Source: Biomolecules. 2024 Oct 17;14(10):1316. doi: 10.3390/biom14101316 (PMC11505745; doi:10.3390/biom14101316)
Supplement: Supplementary file 1 [file biomolecules-14-01316-s001.zip]

Archive with 1 entries (1 files):
- Western band_original image_Lee et al_PR.pdf
